# Supplementary material for: Systematic review of conservation interventions to promote voluntary behavior change
Source: Conserv Biol. 2022 Dec 8;37(1):e14000. doi: 10.1111/cobi.14000 (PMC10108067; doi:10.1111/cobi.14000)
Supplement: Supplementary file 2 — Supporting Material [file COBI-37-0-s001.xlsx]

## Sheet: Policy Archive
Search terms (only general search option)	Hits DataB	Hits Export	(No export option)
environmental education
conservation education
outdoor education
"global education"
"adventure education"
nature-study
“field studies” AND education
marketing AND conservation AND biodiversity
marketing AND conservation AND species
marketing AND conservation AND habitat
marketing AND conservation AND wildlife
marketing AND conservation AND nature
marketing AND conservation AND environment
“community based conservation”
“community-based conservation”
“integrated conservation and development”
“community conservation”
“community based natural resource management” OR “community-based natural resource management”
energy conservation AND behaviour change
water conservation AND behaviour change
recycl* AND behaviour change
litter* AND behaviour change
waste reduction AND behaviour change
reduc* consumption AND behaviour change
compost* AND behaviour change
carpool* AND behaviour change
fuel efficien* AND behaviour change
walk* AND behaviour change
mass transit AND behaviour change
public transport AND behaviour change
bik* AND behaviour change
cycling AND behaviour change
volunteer* AND behaviour change

## Sheet: Grey Literature in Europe
Search terms (only general search option)	Hits DataB	Hits Export	(Only XSML export option which I can't get to work) Zotero works but only for individuals references
environmental education
conservation education
outdoor education
"global education"
"adventure education"
nature-study
“field studies” AND education
marketing AND conservation AND biodiversity
marketing AND conservation AND species
marketing AND conservation AND habitat
marketing AND conservation AND wildlife
marketing AND conservation AND nature
marketing AND conservation AND environment
“community based conservation”
“community-based conservation”
“integrated conservation and development”
“community conservation”
“community based natural resource management” OR “community-based natural resource management”
energy conservation AND behaviour change
water conservation AND behaviour change
recycl* AND behaviour change
litter* AND behaviour change
waste reduction AND behaviour change
reduc* consumption AND behaviour change
compost* AND behaviour change
carpool* AND behaviour change
fuel efficien* AND behaviour change
walk* AND behaviour change
mass transit AND behaviour change
public transport AND behaviour change
bik* AND behaviour change
cycling AND behaviour change
volunteer* AND behaviour change

## Sheet: MEERA
Search terms (http://meera.snre.umich.edu/reports-and-case-studies/meerasearch)	Hits DataB	Hits Export
environmental education			Select in Outcomes "Skills" and "Behaviour"
conservation education			Results include LOTS of repeats no need to include them
outdoor education			No export mechanism
"global education"
"adventure education"
nature-study
“field studies” AND education
marketing AND conservation AND biodiversity
marketing AND conservation AND species
marketing AND conservation AND habitat
marketing AND conservation AND wildlife
marketing AND conservation AND nature
marketing AND conservation AND environment
“community based conservation”
“community-based conservation”
“integrated conservation and development”
“community conservation”
“community based natural resource management” OR “community-based natural resource management”
energy conservation AND behaviour change
water conservation AND behaviour change
recycl* AND behaviour change
litter* AND behaviour change
waste reduction AND behaviour change
reduc* consumption AND behaviour change
compost* AND behaviour change
carpool* AND behaviour change
fuel efficien* AND behaviour change
walk* AND behaviour change
mass transit AND behaviour change
public transport AND behaviour change
bik* AND behaviour change
cycling AND behaviour change
volunteer* AND behaviour change

## Sheet: Canadian Evaluation Society 
Search terms (only general search option) Select Both languages	Hits DataB	Hits Export	(No export option)
environmental education
conservation education
outdoor education
"global education"
"adventure education"
nature-study
“field studies” AND education
marketing AND conservation AND biodiversity
marketing AND conservation AND species
marketing AND conservation AND habitat
marketing AND conservation AND wildlife
marketing AND conservation AND nature
marketing AND conservation AND environment
“community based conservation”
“community-based conservation”
“integrated conservation and development”
“community conservation”
“community based natural resource management” OR “community-based natural resource management”
energy conservation AND behaviour change
water conservation AND behaviour change
recycl* AND behaviour change
litter* AND behaviour change
waste reduction AND behaviour change
reduc* consumption AND behaviour change
compost* AND behaviour change
carpool* AND behaviour change
fuel efficien* AND behaviour change
walk* AND behaviour change
mass transit AND behaviour change
public transport AND behaviour change
bik* AND behaviour change
cycling AND behaviour change
volunteer* AND behaviour change

## Sheet: CORDIS
Search terms (http://cordis.europa.eu/projects/home_en.html)	Hits DataB	Hits Export	(Export options in XML and CSV)
environmental education			Search in "report summaries"
conservation education
outdoor education
"global education"
"adventure education"
nature-study
“field studies” AND education
marketing AND conservation AND biodiversity
marketing AND conservation AND species
marketing AND conservation AND habitat
marketing AND conservation AND wildlife
marketing AND conservation AND nature
marketing AND conservation AND environment
“community based conservation”
“community-based conservation”
“integrated conservation and development”
“community conservation”
“community based natural resource management” OR “community-based natural resource management”
energy conservation AND behaviour change
water conservation AND behaviour change
recycl* AND behaviour change
litter* AND behaviour change
waste reduction AND behaviour change
reduc* consumption AND behaviour change
compost* AND behaviour change
carpool* AND behaviour change
fuel efficien* AND behaviour change
walk* AND behaviour change
mass transit AND behaviour change
public transport AND behaviour change
bik* AND behaviour change
cycling AND behaviour change
volunteer* AND behaviour change

## Sheet: Proquest Thesis
Search terms in Titles + Abstract + Keywords (use advanced search)	Hits DataB	Hits Export	(Only exports 100 at a time)
environmental education
conservation education
outdoor education
"global education"
"adventure education"
nature-study
“field studies” AND education
marketing AND conservation AND biodiversity
marketing AND conservation AND species
marketing AND conservation AND habitat
marketing AND conservation AND wildlife
marketing AND conservation AND nature
marketing AND conservation AND environment
“community based conservation”
“community-based conservation”
“integrated conservation and development”
“community conservation”
“community based natural resource management” OR “community-based natural resource management”
energy conservation AND behaviour change
water conservation AND behaviour change
recycl* AND behaviour change
litter* AND behaviour change
waste reduction AND behaviour change
reduc* consumption AND behaviour change
compost* AND behaviour change
carpool* AND behaviour change
fuel efficien* AND behaviour change
walk* AND behaviour change
mass transit AND behaviour change
public transport AND behaviour change
bik* AND behaviour change
cycling AND behaviour change
volunteer* AND behaviour change

## Sheet: Web of Knowledge
Search terms in Topic	Hits DataB	Hits Export
education AND environmental OR conservation OR adventure OR outdoor OR "field studies" OR nature-study
"global education"
marketing conservation AND biodiversity OR species OR habitat OR widllife OR nature OR environment			ONLY 500 references at a time
adversitising conservation AND biodiversity OR species OR habitat OR widllife OR nature OR environment
"public relations" conservation AND biodiversity OR species OR habitat OR widllife OR nature OR environment
communications conservation AND biodiversity OR species OR habitat OR widllife OR nature OR environment
“community based conservation” OR “community-based conservation” OR “community conservation”
“community based natural resource management” OR “community-based natural resource management” OR “integrated conservation and development”
behaviour change conservation AND energy OR water
waste reduction AND behaviour change
reduc* consumption AND behaviour change
behaviour change AND recycl* OR litter* OR compost* OR carpool* OR walk* OR bik* OR "cycling"
fuel efficien* AND behaviour change
mass transit AND behaviour change
public transport AND behaviour change
volunteer* AND behaviour change

## Sheet: Scopus
Search terms in Title, Abstract and Keywords	Hits DataB	Hits Export
environmental education
conservation education
outdoor education			Only exports 2000 (with abstract) a time. For larger searches export per year(s) or if need be finer scales
"global education"
"adventure education"
nature-study
“field studies” AND education
marketing AND conservation AND biodiversity
marketing AND conservation AND species
marketing AND conservation AND habitat
marketing AND conservation AND wildlife
marketing AND conservation AND nature		0
marketing AND conservation AND environment
“community based conservation”
“community-based conservation”
“integrated conservation and development”
“community conservation”
“community based natural resource management” OR “community-based natural resource management”
energy conservation AND behaviour change
water conservation AND behaviour change
recycl* AND behaviour change
litter* AND behaviour change
waste reduction AND behaviour change
reduc* consumption AND behaviour change
compost* AND behaviour change
carpool* AND behaviour change
fuel efficien* AND behaviour change
walk* AND behaviour change
mass transit AND behaviour change
public transport AND behaviour change
bik* AND behaviour change
cycling AND behaviour change
volunteer* AND behaviour change

## Sheet: IBSS
Search terms in Titles and in Abstracts (separate fields)	Hits DataB	Hits Export
education AND environmental OR conservation OR adventure OR outdoor OR "field studies" OR nature-study
"global education"
marketing conservation AND biodiversity OR species OR habitat OR widllife OR nature OR environment		Allows for the export of only 100 results at a time (but not many hits anyway)
adversitising conservation AND biodiversity OR species OR habitat OR widllife OR nature OR environment
"public relations" conservation AND biodiversity OR species OR habitat OR widllife OR nature OR environment
communications conservation AND biodiversity OR species OR habitat OR widllife OR nature OR environment
“community based conservation” OR “community-based conservation” OR “community conservation”
“community based natural resource management” OR “community-based natural resource management” OR “integrated conservation and development”
behaviour change conservation AND energy OR water
waste reduction AND behaviour change
reduc* consumption AND behaviour change
behaviour change AND recycl* OR litter* OR compost* OR carpool* OR walk* OR bik* OR "cycling"
fuel efficien* AND behaviour change
mass transit AND behaviour change
public transport AND behaviour change
volunteer* AND behaviour change

## Sheet: Google Scholar
Search terms in Titles only	Hits DataB	Hits Export	Use Zotero plug-in to extract 20 at a time (only first 1000 hits acessible)
environmental education
conservation education
outdoor education
"global education"
"adventure education"
nature-study
“field studies” AND education
marketing AND conservation AND biodiversity
marketing AND conservation AND species
marketing AND conservation AND habitat
marketing AND conservation AND wildlife
marketing AND conservation AND nature
marketing AND conservation AND environment
“community based conservation”
“community-based conservation”
“integrated conservation and development”
“community conservation”
“community based natural resource management” OR “community-based natural resource management”
energy conservation AND behaviour change
water conservation AND behaviour change
recycl* AND behaviour change
litter* AND behaviour change
waste reduction AND behaviour change
reduc* consumption AND behaviour change
compost* AND behaviour change
carpool* AND behaviour change
fuel efficien* AND behaviour change
walk* AND behaviour change
mass transit AND behaviour change
public transport AND behaviour change
bik* AND behaviour change
cycling AND behaviour change
volunteer* AND behaviour change

[truncated: 1 more sheets: EBSCO]
