# Supplementary material for: Systematic review of conservation interventions to promote voluntary behavior change
Source: Conserv Biol. 2022 Dec 8;37(1):e14000. doi: 10.1111/cobi.14000 (PMC10108067; doi:10.1111/cobi.14000)
Supplement: Supplementary file 3 — Supporting Material [file COBI-37-0-s003.csv]

	Metadata								Context				Intervention design											Outcomes					OHAT 4				OHAT 5			OHAT 6		Effect Size
#	Title	1st Author	Pub Year	PeerRev?	Standalone/ Mult.	Language	Category	Qualit/Quant	Interv Duration	Formal Edu?	Country	Age Group	Exp Design	BG Res	Baseline/Pre? When?	C?	Allocation of Tr/C	Tr Eff. Sample Size	C Eff. Sample Size	Power Analysis	R of Bias Assessment	Post-test	Add Follow-Up? When?	Main Behav Measured	Chg Self Rep?	Bio Outcomes?	Main Bio Measured	Follow-Up Measures?	Quality	Relevance	Risk Of Bias	Score out of 10	Downgrading	Upgrading	Combined confidence score	Direction of effect	Strength of evidence	Feedback	Goal Setting	Education	Prompt	Conservation Device	Demonstration
12	Motivating pro-environmental behavior: The use of feedback and peer education to promote energy conservation in an organizational setting	Carrico	2009	N - Thesis	Standalone	English	Energy	Qn	14 wks (~4 mths)	No	USA	n/a	post-test (meter, behav obs with energy audits)	No	Meter: 4 mths before (mthly during), 2 yrs before (historic data); Audit: Yes, 4 wks before (biwkly during)	Yes	random sampling	Tr1: 6 (buildings), Tr2: 6, Tr3: 6	6 (buildings)	No	-	Meter: daily (wkdays)/mthly during, Audit: triwkly during	No	Energy consumption (electricity/temperature), Observed energy cons behav (Audit, ie freq of which unused lights were turned off/equipment use)	No	No	-	-	3	3	4	10	0	5	High	>	Known	t(145) = -2.20
12		Carrico		-	-	-	Energy	Qn	14 wks (~4 mths)	No	USA	n/a	post-test (meter, behav obs with energy audits)	No	Meter: 4 mths before (mthly during), 2 yrs before (historic data); Audit: Yes, 4 wks before (biwkly during)	Yes	random sampling	Tr1: 6 (buildings), Tr2: 6, Tr3: 6	6 (buildings)	No	-	Meter: daily (wkdays)/mthly during, Audit: triwkly during	No	Energy consumption (electricity/temperature), Observed energy cons behav (Audit, ie freq of which unused lights were turned off/equipment use)	No	No	-	-	3	3	4	10	0	5	High	No effect	Known			No effect
15	The effectiveness of signage in the reduction of litter in backcountry and frontcountry campsites	Cooley	2005	N - Thesis	Standalone	English	Waste	Qn	8 wks	No	Canada	majority <29	2x3 factorial quasiexperimental design, post-test (obs)	No	No (pre-existing litter cleaned out to prevent bias)	Yes	random sampling (all park visitors at 2 campsites)	BC: Tr1=2 (campsites) Tr2=2, FC: Tr1=2, Tr2=2	BC:2 (campsites), FC: 2	No	-	wkly during (1-2x after weekend per wk, dep on site)	No	Litter count, Weight/type of garbage collected	No	No	-	-	2	3	2	7	-1	0	Low	<	Suspected				Negative effect
19	Evaluating the effectiveness of a community water conservation demonstration/education project: Casa del Agua, Tucson, Arizona	France	1989	N - Thesis	Standalone	English	Water	Qn	1 day	No	USA	n/a	pre-post (surveys)	Yes (pilot)	Yes, immediate	Yes (only Pretest)	random sampling	Tr1: Pre=55 Post=55 FollowUp=31, Tr2: Pre=63 Post=63 FollowUp=32	Pre: 118, Post/FollowUp: No	No	-	immediate	Yes, 4-6 mths after	Adoption of water cons devices/practices (ie water cons struc behav/knowledge seeking activities - attended lectures/visited water demonstration projects/etc)	Yes	No	-	Same	2	2	2	6	-3	5	Low	>	Suspected			x
21	The Effect of an Energy Audit Service Learning Project on Student Perceptions of STEM Related Disciplines, Personal Behaviors/Actions towards the Environment, and Stewardship Skills	Gullo	2012	N - Thesis	Standalone	English	Energy	Ql + Qn	5 wks	Yes	USA	< 17 (11th grade students)	pre-post quasiexperimental design (surveys, journals/interviews)	No	Yes, immediate (Survey)	Yes	random sampling (by class, all indiv in class included)	15	C1: 15, C2: 16	No	#NAME?	immediate (survey)	-	Energy behav/ personal actions to env	Yes	No	-	-	3	3	3	9	-1	5	Moderate	No effect	Presumed			No effect
30	The effects of an environmental education program on responsible environmental behavior and other associated factors of teacher college students in Taiwan	Liu	1996	N - Thesis	Standalone	English	Mix (En, Wa, Ws)	Qn	12 hrs (total classtime, instruction over 9 wks)	Yes	Taiwan	n/a (sophomore college students)	quasi-experimental research design (nonequivalent control grp design), pre-post (surveys)	Yes (pilot)	Yes, 1 wk before	Yes	random cluster sampling	Pre/Post: 208, FollowUp: 196	Pre/Post: 223, FollowUp: No	No	#NAME?	immediate	No	Resp env behav (3 scores: personal overt/persuasive/collective grp actions, ie env consumerism/ecomanagement (green lifestyle) etc)	Yes	No	-	-	3	3	2	8	-1	5	Moderate	>	Presumed			d 1.062
37	Effects of Outdoor Education Programs for Children in California	American Institutes for Research	2005	N - Thesis	Standalone	English	Mix (En, Ws)	Ql + Qn	3 mths	Yes?	USA	n/a (6th grade students, parents, teachers)	delayed-treatment design, pre-post (surveys, site visits)	No	Yes, immediate	Yes (students)	random sampling (Tr/C: 50% of grade pop in 4 sch per grp)	Students: Pre=125 Post=127 FollowUp=119, Parents: Pre=212 Post=193, Teachers: Pre=14 Post=14	Students: Pre=109 Post=118 FollowUp=106	No	-	immediate	Yes, 6-10 wks after	Env behav (ie recycling/leaving fridge door open/etc, incl teacher/parent ratings of child's behav)	Yes	No	-	Same	3	3	3	9	0	6	High	>	Known			x
48	The home energy audit program: Its effect on conservation behavior	Yearns	1984	N - Thesis	Standalone	English	Energy	Ql + Qn	continued treatment (t= 45 mths, ongoing)	No	USA	n/a (households)	post-test (survey)	Yes	No	Yes	random sampling	225	301	No	-	immediate	No	Cons improvements made in house (no./type, ie implementation of efficiency innovations/devices to reduce home heating/cooling energy use etc)	Yes	No	-	-	3	3	3	9	-1	5	Moderate	>	Presumed			x
55	The role of a social marketing campaign in promoting environmental behavior change in Yuhe Provincial Nature Reserve, Gansu Province, China	Yin	2013	N - Thesis	Standalone	English	Agric & Conservation	Qn	n/a (unspecified, survey period gap: < 3 mths?)	No	China	18+ (majority 36-45 yrs)	pre-post (surveys)	No	Yes, n/a (immediate/1 mth before?)	Yes	random sampling	Pre: 405, Post: 387	Pre: 294, Post: 284	No	-	n/a (immediate/1 mth after?)	No	Fuel wood consumption	Yes	No	-	-	3	3	2	8	-1	6	High	>	Known					x
58	The effect of tailored information, goal setting, and tailored feedback on household energy use, energy-related behaviors, and behavioral antecedents	Abrahamse	2007	Y - Journal	Standalone	English	Energy	Qn	< 1 day	No	Netherlands	av. 42.3yrs	pre-post	No	Yes, immediate	Yes	random sampling	Tr1: 71, Tr2: 66	53	No	-	2 mths after	Yes, 5 mths after	Total energy use, Energy-related behaviors	Yes	No	-	Same	3	3	3	9	-1	6	High	>	Known	5.1% (both combined)
59	Use of focus groups and surveys to evaluate water conservation campaign	Abu-Taleb	1999	Y - Journal	Standalone	English	Water	Ql + Qn	3 yrs (multiple activities, exposure varies individually w/n sample)	No	Jordan	16-73	surveys, focus group interviews	Yes	Yes, ~1 yr before	Yes	stratified nonrandom sampling (Survey), deliberate sampling (Focus grps)	Tr: 44% of 481 (Survey), 40% of 243 (Focus grp)	56% of 481 (Survey), 60% of 243 (Focus grp)	No	-	time n/a (after)	No	Practices on periodic water use activities	Yes	No	-	-	2	2	2	6	-2	6	Moderate	No effect	Presumed			No effect
62	The Short-Run and Long-Run Effects of Behavioral Interventions: Experimental Evidence from Energy Conservation	Allcott	2012	Y - Journal	Standalone	English	Energy	Qn	continued treatment (mthly/quarterly; t(Upper MidW) = >4yrs, t(NW) = 4.5yrs, t(SW) = 5yrs; all discontinued tr grps at 2yrs)	No	USA	n/a (households)	randomized controlled trial (cont tr vs discont tr grps)	No	Yes, 1-2 yrs before	Yes	random sampling	Upper MidW - Cont Tr: 26262, Discont Tr: 12368; NW - Cont Tr: 23399, Discont Tr: 11543; SW - Cont Tr: 21630, Discont Tr: 12117	Upper MidW: 33524, NW: 43945; SW: 49290	No	-	mthly from start	-	Daily energy consumption, Monthly electricity billing data	No	No	-	-	3	3	4	10	0	6	High	>	Known	x
65	Conservation Behavior as the Outcome of Environmental Education	Asch	1975	Y - Journal	Standalone	English	Agric & Conservation	Qn	2 yrs (multiple activities)	Yes	Canada	n/a (fifth grade elementary students)	post-test	No	No	Yes	random sampling	31	29	No	-	last activity (>1.5 yrs from start)	No	Observed frequency of conservational & destructive behav (relate to soil, wildlife, water, forest, fish cons)	No	No	-	Same	2	3	1	6	-2	4	Low	>	Suspected			x
67	Energy Efficiency in Production Processes – The Influence of Consumption Visualization and Staff Training	Asmus	2013	N - Conf Paper	Standalone	English	Energy	Qn	45-60min	No	Germany	n/a	post-test	No	No	Yes	random sampling	Tr1: 40, Tr2: 40, Tr3: 40	40	No	-	immediate	No	Energy consumption (compressed air)	No	No	-	-	2	3	3	8	-1	5	Moderate	>	Presumed	0.075
67		Asmus	2013	-	-	-	Energy	Qn	45-60min	No	Germany	n/a	post-test	No	No	Yes	random sampling	Tr1: 40, Tr2: 40, Tr3: 40	40	No	-	immediate	No	Energy consumption (compressed air)	No	No	-	-	2	3	3	8	-1	5	Moderate	>	Presumed			0.24
68	Evidence from two large field experiments that peer comparison feedback can reduce residential energy usage	Ayres	2012	Y - Journal	Standalone	English	Energy	Qn	SMUD: continued treatment (mth/quarterly; t = > 1 yr)	No	USA	n/a	pre-post	No	Yes (data provided), SMUD: > 2 yrs before, PSE: 1 mth-1 yr before	Yes	SMUD: random sampling at census "batch" level	SMUD: Tr1: ~25000, Tr2: ~10000	SMUD: ~50000	No	-	mthly from start	-	Residential energy consumption (electricity, natural gas)	No	No	-	-	3	3	3	9	0	5	High	>	Known	2.10%
68		Ayres	2012	Y - Journal	Standalone	English	Energy	Qn	PSE: 7 months	No	USA	n/a	pre-post	No	Yes (data provided), SMUD: > 2 yrs before, PSE: 1 mth-1 yr before	Yes	PSE: random sampling at household level	PSE: n/a (~84000 total Tr&C)	PSE: n/a (~84000 total Tr&C)	No	-	mthly from start	-	Residential energy consumption (electricity, natural gas)	No	No	-	-	3	3	3	9	0	5	High	>	Known	1.20%
69	Commitment and Behavior Change: Evidence from the Field	Baca-Motes	2013	Y - Journal	Standalone	English	Energy	Qn	< 1 day (msg treatment, committed 4-6 days)	No	USA	n/a	2X2 between-participants design	No	No	Yes	random sampling	Tr1: 776, Tr2: 579, Tr3: 580, Tr4: 813, Tr5: 492, Tr6: 570	535	No	-	daily after (4-6days)	No	Towel reuse, Energy-saving behavior	No	No	-	-	3	3	3	9	0	6	High	>	Known		x (commitment)
72	Is a residential relocation a good opportunity to change people's travel behavior? Results From a Theory-Driven Intervention Study	Bamberg	2006	Y - Journal	Standalone	English	Transport	Qn	6 wks	No	Germany	17-58 (av. 28.6yrs)	randomized controlled design, pre-post	No	Yes, 6 mths + 6wks before interv	Yes	random sampling	79	90	No	-	immediate	No	Actual travel behav (purpose, travel mode etc)	Yes	No	-	-	3	3	4	10	0	6	High	>	Known				x
76	Joint effect of feedback and goal setting on performance: A field study of residential energy conservation	Becker	1978	Y - Journal	Standalone	English	Energy	Qn	1 mth	No	USA	~30s	pre-post	No	Yes, 2 mths before	Yes	random sampling	n/a (Tr/t = ~100, unclear)	n/a (C/t = ~100, unclear)	No	-	wkly (3x) during	No	Electricity consumption (feedback)	No	No	-	-	3	3	3	9	0	6	High	>	Known	13-15% (F(1, 94) = 9.22) hard goal/feedback
76		Becker	1978	Y - Journal	Standalone	English	Energy	Qn	1 mth	No	USA	~30s	pre-post	No	Yes, 2 mths before	Yes	random sampling	n/a (Tr/t = ~100, unclear)	n/a (C/t = ~100, unclear)	No	-	wkly (3x) during	No	Electricity consumption (feedback)	No	No	-	-	3	3	3	9	0	6	High	No effect	Known		No effect
76		Becker	1978	Y - Journal	Standalone	English	Energy	Qn	1 mth	No	USA	~30s	pre-post	No	Yes, 2 mths before	Yes	random sampling	n/a (Tr/t = ~100, unclear)	n/a (C/t = ~100, unclear)	No	-	wkly (3x) during	No	Electricity consumption (feedback)	No	No	-	-	3	3	3	9	0	6	High	No effect	Known	No effect - easy goal/feedback
79	Door-stepping as a strategy for improved food waste recycling behaviour–Evaluation of a full-scale experiment	Bernstad	2013	Y - Journal	Standalone	English	Waste	Ql + Qn	74 wks	No	Sweden	0-65+ (largest grp: 25-44)	full-scale experiment, pre-post	No	Yes, 30 wks before	Yes	n/a (housesholds with possibilities for property-close selective waste disposal (in area/vicinity)	420	210	No	-	wkly during (waste mass), behav survey 34 wks from start	No	Mass of food waste fractions (balance, weighting&composition), Source-separation behav (survey)	No (balance), Yes (survey)	No	-	-	3	3	3	9	0	4	Moderate	No effect	Presumed			No effect
81	The impact of attitudes and behavioral costs on environmental behavior: a natural experiment on household waste recycling	Best	2011	Y - Journal	Standalone	English	Waste	Qn	1 yr	No	Germany	n/a (district inhabitants)	pre-post	No	Yes, 1-2 mths before	Yes	random sampling	630	C1: 585, C2: 667	No	-	8-9 mths from start	No	Frequency of recycling participation (survey)	Yes	No	-	-	3	2	2	7	-2	4	Low	>	Suspected					(curbside collection instead of dropoff) b = 0.74, z = 2.85
89	Exploring the Effects of Extension Workshops on Household Water-use Behavior	Borisova	2013	N - Conf Paper	Standalone	English	Water	Qn	2 hr (per workshop, ran 2/mth for 3 yrs)	No	USA	n/a (households)	pre-post	No	Yes, 7-12 mths before	Yes	random sampling	57	43	No	-	during, 12 mths after	-	Monthly irrigation water use obs	No	No	-	-	3	3	1	7	-2	5	Moderate	>	Presumed			x
93	Picking up litter: an application of theory-based communication to influence tourist behaviour in protected areas	Brown	2010	Y - Journal	Standalone	English	Waste	Qn	< 1 day (indiv visitor exposure, t = 2 mths)	No	Australia	n/a (visitor groups)	post-test only control group design	Yes	No	Yes	random sampling	Tr1: 126, Tr2: 125	105	No	-	daily during	No	Litter pick up behav (obs)	No	No	-	-	3	3	2	8	-2	6	Moderate	>	Presumed				15-20%
105	(Ineffective) messages to encourage recycling: evidence from a randomized evaluation in Peru	Chong	2013	N - Working Paper	Standalone	English	Waste	Qn	Panel A: 5 wks, Panel B: 6 wks	No	Peru	n/a (households)	two-part study, pre-post	No	Yes (Panel A, immediate), Yes (Panel B, 2 wks before)	Yes	random sampling	Panel A: 5250 (w/ 9grps, w/ or w/out cellphones); Panel B: Tr1=299, Tr2=300 (w/ or w/out cellphones and 3 cellphone subtreatments)	Panel A: 1157 (w/ or w/out cellphones), Panel B: 1186 (w/ or w/out cellphones and 3 cellphone subtreatments)	No	-	wkly during	No	Wkly recycling participation (from PRISMA data on weight of recyclables/bins turned in etc) - at anytime; ratio; during either of the last 2 visits	No	No	-	-	3	3	3	9	0	5	High	No effect	Known				No effect
112	Mobilizing citizen effort to enhance environmental outcomes: A randomized controlled trial of a door-to-door recycling campaign	Cotterill	2009	Y - Journal	Standalone	English	Waste	Qn	6 wks	No	UK	n/a (households)	randomized controlled trial, street-based research design	No	Yes, immediate	Yes	random sampling	2129	3112	No	-	during (once every 3 wks)	No	Recycling participation rate	No	No	-	-	3	3	3	9	-1	6	High	>	Known	M -0.017 (SE 0.019)
115	Child-orientated environmental education influences adult knowledge and household behaviour	Damerell	2013	Y - Journal	Standalone	English	Water	Qn	continued treatment (t = 12 mths)	No	Seychelles	n/a (students and parents)	post-test	No	No	Yes	n/a (Tr: received wetland education, C: not received and worked on alt subjects)	60	77	No	-	immediate	-	Household water management behav (ie undertaken wetland activities)	Yes	No	-	-	3	2	2	7	-3	4	Low	>	Suspected			estimate 1.31630 (SE 0.47259)
130	Self-interest and pro-environmental behaviour	Evans	2013	Y - Journal	Standalone	English	Waste	Qn	< 1 day	No	UK	n/a (uni students)	post-test	No	No	Yes	random sampling	n/a (t(Tr+C): 50)	n/a (t(Tr+C): 50)	No	-	during	No	Recycling participation, Bin choice	No	No	-	-	2	3	3	8	0	6	High	>	Known				OR= 9.00, 95% CI 2.591–31.266
133	Attempts to promote residential water conservation with educational, behavioral and engineering strategies	Geller	1983	Y - Journal	Standalone	English	Water	Qn	5 wks	No	USA	n/a (residents)	2x2x2 factorial design (bw 3 diff interv strategies - Device, Edu, Feedback), water meter and attitude questionnaire (check for interv manipulation only)	No	Yes (meter, 5 wks before, daily), Yes (survey, 6 wks before)	Yes	n/a (convenience? Recruited door-to-door, town/single family house residents with indiv metered water usage, full utilities paid, not vacant for >14 days, and meter readable for >95% of study duration)	DEF: 17, DF: 16, DE: 14, D: 15, EF: 18, E: 18, F: 15	16	No	-	daily during (meter), 1 wk after (survey)	Yes, 2 mths after	Residential water consumption (water meter)	No	No	-	Same	2	3	3	8	-1	4	Moderate	No effect	Presumed	No effect
133		Geller	1983	Y - Journal	Standalone	English	Water	Qn	5 wks	No	USA	n/a (residents)	2x2x2 factorial design (bw 3 diff interv strategies - Device, Edu, Feedback), water meter and attitude questionnaire (check for interv manipulation only)	No	Yes (meter, 5 wks before, daily), Yes (survey, 6 wks before)	Yes	n/a (convenience? Recruited door-to-door, town/single family house residents with indiv metered water usage, full utilities paid, not vacant for >14 days, and meter readable for >95% of study duration)	DEF: 17, DF: 16, DE: 14, D: 15, EF: 18, E: 18, F: 15	16	No	-	daily during (meter), 1 wk after (survey)	Yes, 2 mths after	Residential water consumption (water meter)	No	No	-	Same	2	3	3	8	-1	4	Moderate	No effect	Presumed			No effect
133		Geller	1983	Y - Journal	Standalone	English	Water	Qn	5 wks	No	USA	n/a (residents)	2x2x2 factorial design (bw 3 diff interv strategies - Device, Edu, Feedback), water meter and attitude questionnaire (check for interv manipulation only)	No	Yes (meter, 5 wks before, daily), Yes (survey, 6 wks before)	Yes	n/a (convenience? Recruited door-to-door, town/single family house residents with indiv metered water usage, full utilities paid, not vacant for >14 days, and meter readable for >95% of study duration)	DEF: 17, DF: 16, DE: 14, D: 15, EF: 18, E: 18, F: 15	16	No	-	daily during (meter), 1 wk after (survey)	Yes, 2 mths after	Residential water consumption (water meter)	No	No	-	Same	2	3	3	8	-1	4	Moderate	>	Presumed					F(1,119) = 4.55 p <.05
137	Can we make environmental citizens? A randomised control trial of the effects of a school-based intervention on the attitudes and knowledge of young people	Goodwin	2010	Y - Journal	Standalone	English	Mix (En, Wa, Ws)	Qn	2 hrs (1 hr per session, 1 mth apart, total duration )	Yes	UK	7-9 (students)	randomised controlled trial, pre-post	Yes	Yes, immediate (In-class Survey)	Yes	random sampling	Long: 134, Short: 135	179	No	-	immediate (Homework Survey collected for 10-15 days)	No	Env behav in classrooms (In-Class Surveys by student), households (Homework Survey by parents)	Yes	No	-	-	3	3	2	7	-1	5	Moderate	No effect	Presumed			No effect
147	A Two-Step Informational Strategy for Reducing Littering Behavior in a Cinema	Hansmann	2003	Y - Journal	Standalone	English	Waste	Qn	< 1 day	No	Switzerland	n/a (cinema visitors)	post-test	No	No	Yes	random sampling (selected largest hall of Cinemax cinema complex)	11 shows (t(Tr+C):4329)	10 shows (t(Tr+C):4329)	No	-	immediate	No	Weight of litter in cinema hall	No	No	-	Same	3	3	2	8	-1	5	Moderate	>	Presumed				t(19) = 2.52, p ≤ .02
151	The use of personalised social marketing to foster voluntary behavioural change for sustainable travel and lifestyles	Haq	2008	Y - Journal	Standalone	English	Transport	Qn	6 mths	No	UK	n/a	pre-post	No	Yes, immediate	Yes	random sample	Tr1: Pre=91 Post=66 F=25, Tr2: Pre=151 Post=101 F=56,	Pre=97 Post=60 F=38	No	-	immediate	Yes, 12 mths after	Current travel behavior (distance travelled, trips in use of public transport, car share, walking and cycling)	Yes	No	-	Same	2	3	2	7	-2	5	Moderate	>	Presumed			x (+ incentives)
155	Driving Less for Better Air: Impacts of a Public Information Campaign	Henry	2003	Y - Journal	Standalone	English	Transport	Qn	< 1 day (exposure)	No	USA	av. 42 yrs	tracking/rolling sample surveys (tel interviews)	Yes	No	Yes	random sampling (selected from independent probability sample in 13-county region)	703	2232	Yes?	-	immediate	No	Driving behav in last 24 hours (trip taken, est distance travelled etc)	Yes	No	-	-	3	3	2	8	-2	5	Moderate	>	Presumed				F-tests (p < 0.05)
158	Using Post-Visit Action Resources to Support Family Conservation Learning Following a Wildlife Tourism Experience	Hughes	2011	Y - Journal	Multiple (157)	English	Mix (A&C, En, Tr, Ws*)	Qn	Visit: < 1 day, Post-visit materials: 3 mths	No	Australia	n/a (families with adults and children)	pre-post, quantitative experimental design	Yes	Yes, immediate	Yes	random sampling	35	44	No	-	immediate	Yes, 3 months after	Participation in cons actions (recycle, compost, active purchase of min packaging products, look for env info on TV, volunteer etc)	Yes	No	-	Same	3	3	2	8	-3	5	Low	Mixed effects	Suspected			Mixed effects
159	Consumer response to a five-year campaign to combat air pollution	Hutton	1991	Y - Journal	Standalone	English	Transport	Qn	2 months (for program in 1 yr, t = 5 yrs)	No	USA	n/a	quasi-experimental, survys (not repeated measures), post-test	No	No	Yes	stratified random sampling (revolving Tr and control grps, drivers with license plate ending with number '1' in Tr grp on Monday and C grp from Tues-Fridays), census? (total metro area pop asked to participate)	n/a (t(Tr+C): 1985=1250, 1986=880, 1987=1162, 1988=1332, 1989=2200)	n/a (t(Tr+C): 1985=1250, 1986=880, 1987=1162, 1988=1332, 1989=2200)	No	-	daily during	No	Vehicle miles travelled, Trial behav/Driving behav	Yes	No	-	-	2	3	2	7	-2	4	Low	No effect	Suspected			No effect
162	The effectiveness of environmental education on environmentally-sensitive behaviors	Isildar	2008	Y - Journal	Standalone	English	Mix (A&C, En, Tr, Ws)	Qn	1 yr (after 2 theoretical semesters for study, full course supposedly for 2 yrs (4 semesters))	Yes	Turkey	19-21	post-test	No	No	Yes	random sampling	33	33	No	-	immediate (halfway point of course)	No	Env behav	Yes	No	-	-	3	3	2	8	-2	5	Low	>	Suspected			(t=2.039, p< 0.05)
170	Promoting Pro-Environmental Attitudes and Reported Behaviors of Malaysian Pre-Service Teachers Using Green Chemistry Experiments	Karpudewan	2012	Y - Journal	Standalone	English	Mix (En, Tr, Wa, Ws)	Qn	10 wks	Yes	Malaysia	13-17	quasi-experimental	Yes (pilot)	Yes, immediate	Yes	random sampling	140	123	No? (looks at stat diff bw Tr/C at pretest stage)	-	immediate	No	Pro-env behav	Yes	No	-	-	3	3	3	8	0	6	High	>	Known			T=28.54* SD=0.76
183	Reducing Children's Littering on a Nature Trail	LaHart	1975	Y - Journal	Standalone	English	Waste	Qn	< 1 day	No	USA	05-Dec	post-test (mixed days with tr allocation, 2 times - before/after lunch)	No	No (not pre-test)	Yes? (baseline conditions of Tr = C?)	n/a	Tr1: 160, Tr2: 122, Tr4: 113, Tr5: 125, Tr6: 128	255	No	-	daily during	No	Litter pick up behav (obs)	No	No	-	-	1	3	2	6	-2	4	Low	>	Suspected			x
184	The efficacy of a theory-based, participatory recycling intervention on a college campus	Largo-Wight	2013	Y - Journal	Standalone	English	Waste	Qn	4 wks	No	USA	n/a	quasi-experimental	No	Yes, 4 wks before (wkly)	Yes	n/a (building, no human participants involved/specified)	2 (building)	1 (building)	No	-	wkly during	No	Recycling volume	No	No	-	-	3	3	4	10	0	5	High	>	Known					t=-12.4, p<0.001
190	Toward a Sustainable Society: Waste Minimization Through Environmentally Conscious Consuming	Linn	1994	Y - Journal	Standalone	English	Waste	Qn	6 wks	No	USA	av. 41 yrs	pre-post (phone interviews)	No	Yes, >9 mths before	Yes	random sampling within half-mile radius (consumers of grocery stores, Tr period rotate bw 3 stores with consumers in non-interv periods acting as C)	Pre: 56, Post: 59	Pre: 53, Post: 54	No	-	1 wk after (1 yr after pretest)	No	Env shopping behav	Yes	No	-	-	3	3	3	9	-1	5	Moderate	No effect	Presumed			No effect
192	Motivating energy-efficient behavior with green IS: An investigation of goal setting and the role of defaults	Loock	2013	Y - Journal	Standalone	English	Energy	Qn	4.5 mths	No	Germany	n/a	between-subjects design, pre-post	Yes	Yes, n/a (historic data 1 yr before, av wkly consumption)	Yes	random sampling	Tr1: 213, Tr2: 242, Tr3: 210	NG: 927, GND: 199	No	-	wkly during	No	Energy consumption behav (meter readings by participants)	Yes	No	-	-	3	3	4	10	0	6	High	>	Known		F(1, 1789) = 7.23, p < .01
193	Quantifying the impact of Wellington Zoo's persuasive communication campaign on post-visit behavior	Macdonald	2015	Y - Journal	Standalone	English	Agric & Conservation	Qn	10-15 mins (per presentation, 2 daily in zoo)	No	New Zealand	18+	post-test	No	No	Yes	next-to-pass method (an imaginary line is drawn and the ﬁrst visitor to pass the line was approached), random sampling (for visitor grps, nth member in grp, n randomly chosen daily)	23	51	No	-	immediate	Yes, 6 wks after	Keeping cats inside at night (home behav to min cats depredating nat wildlife)	Yes	No	-	Same	3	2	2	7	-3	5	Low	>	Suspected		x
194		Mackellar	2014	Y - Journal	Standalone	English	Water	Qn	9 mths	No	Australia	n/a (households)	pre-post, modified BACI (before-after-control-impact/interv, Survey) incl 'during' programme data (BDACI, meter readings)	Yes (4 mths before)	Yes, immediate	Yes	Tr: n/a (as many of the 15000 households who accessed Water Corp water), C1: matched-pair apprach (households who had refused to take part/ with tel but could nt be contacted/ without tel), C2: census (Augusta - town with sim charac to studied town Albany, for ref, data provided)	4690	C1: 191 (households), C2: n/a (census of town, for ref)	No	-	mthly/bi-mthly during (mth after each of the 5 conversations)	No	Household water consumption (meter readings from households)	Yes	No	-	-	3	3	3	9	0	6	High	>	Known	X (feedback, goal, and coaching calls combined)
210	Effect of briefings on rates of damage to corals by scuba divers	Medio	1997	Y - Journal	Standalone	English	Agric & Conservation	Qn	< 1 day (< few hrs?)	No	Egypt	n/a	pre-post	No	Yes, 3 days before (daily)	Yes	random sampling	30	18	No	-	daily after (7 days)	No	Number of contacts made with substrate ie coral (direct obs, voluntary/involuntary)	No	No	-	-	2	3	2	7	-2	6	Moderate	>	Presumed			t = 5.84
216	Turning minds on and faucets off: water conservation education in Jordanian schools	Middlestadt	2001	Y - Journal	Standalone	English	Water	Qn	4 mths	Yes	Jordan	av. 15.6 yrs	post-test	No	No	Yes	random sampling (students of high sch ecoclubs in central Jordan)	424	247	No	-	1 day-1 mth after (depends on contact)	No	Household cons behav	Yes	No	-	-	3	3	2	8	-1	5	Moderate	>	Presumed			f=60.71, p=0.001
221	The use of feedback to enhance environmental outcomes: a randomised controlled trial of a food waste scheme	Nomura	2011	Y - Journal	Standalone	English	Waste	Qn	< 1 day? (feedback card sent)	No	UK	n/a (households)	randomised controlled trial, pre-post	No	Yes, 1 mth before	Yes	stratified random sampling (in choosing streets)	5009	4073	No	-	3 wks after	Yes, 6 wks after	Participation in food waste scheme	No	No	-	Same (with second feedback card sent)	3	3	4	10	0	5	High	>	Known	mean -0.028 (p=0.0)
224	The effectiveness of environmental education: can we turn tourists into" greenies'?	Orams	1997	Y - Journal	Standalone	English	Mix (A&C, Ws)	Qn	< 1 day	No	Australia	n/a	control-experiment design, post-test (survey)	No	No	Yes	random sampling	104	110	No	-	2-3 mths after	No	Env responsible behav (spread aw, remove beach litter, env involvement, donations)	Yes	No	-	-	2	3	3	9	-1	6	High	>	Known			x2=25.915, d.f.=2, p<0.001
225	Controlling the Ecotourist in a Wild Dolphin Feeding Program: Is Education the Answer?	Orams	1998	Y - Journal	Standalone	English	Agric & Conservation	Qn	< 1 day	No	Australia	n/a (visitors)	control-experiment design, post-test (video records, staff interviews)	Yes (pilot)	No	Yes	n/a	118 (feeding sessions)	53 (feeding sessions)	No	-	immediate	No	Inapprop tourist behav during dolphin feeding (delib touches/staff caution/other)	No	No	-	-	2	3	3	8	0	5	High	>	Known			z = 13.75
228	Reducing carbon footprint of water consumption: a case study of water conservation at a university campus	Parece	2013	N - Book chapter	Standalone	English	Water	Ql + Qn	6 mths (fall/spring semesters)	No	USA	n/a (uni students)	pre-post (water meter by uni admin), post-test (end-of-semester student surveys)	No	Yes, 7 yrs before (mthly historic data)	Yes	random sampling	Meter: Tr1=2 (residential halls) Tr2=2, Tr3=2. Tr4=2, Survey: n/a (Tr+C=559)	Meter: 2 (residential halls but Fall: 1), Survey: Fall=n/a Spring=n/a (Tr+C=559)	No	-	Meter: mthly during, Surveys: every 3 mths (end of each semester)	No	Meter: water consumption (by uni admin), Survey: Water cons activities	No (Meter), Yes (Survey)	No	-	-	3	3	2	8	-1	4	Moderate	No effect	Presumed	No effect
228		Parece	2013	N - Book chapter	Standalone	English	Water	Ql + Qn	6 mths (fall/spring semesters)	No	USA	n/a (uni students)	pre-post (water meter by uni admin), post-test (end-of-semester student surveys)	No	Yes, 7 yrs before (mthly historic data)	Yes	random sampling	Meter: Tr1=2 (residential halls) Tr2=2, Tr3=2. Tr4=2, Survey: n/a (Tr+C=559)	Meter: 2 (residential halls but Fall: 1), Survey: Fall=n/a Spring=n/a (Tr+C=559)	No	-	Meter: mthly during, Surveys: every 3 mths (end of each semester)	No	Meter: water consumption (by uni admin), Survey: Water cons activities	No (Meter), Yes (Survey)	No	-	-	3	3	2	8	-1	4	Moderate	No effect	Presumed			No effect
229	A study of environmentally relevant behavior in university residence halls	Parece	2013	Y - Journal	Standalone	English	Energy	Ql + Qn	6 mths (fall/spring semesters)	No	USA	n/a (uni students)	pre-post (energy meter by uni admin, end-of-semester surveys)	No	Yes, 4 yrs before (mthly historic data)	Yes	n/a (random sampling same as Paper 231?)	Meter: Tr1= 4 (residential halls/greek houses) Tr2=4 Tr3=4 Tr4=4, Survey: n/a (Tr+C=431)	Meter: 4 (residential halls/greek houses but Fall: 3), Survey: Fall=0 Spring=n/a (Tr+C=559)	No	-	Meter: mthly during, Surveys: every 3 mths (end of each semester)	No	Meter: energy consumption, Survey: participation in energy cons behav	No (Meter), Yes (Survey)	No	-	-	3	3	2	8	-1	4	Moderate	No effect	Presumed	No effect
229		Parece	2013	Y - Journal	Standalone	English	Energy	Ql + Qn	6 mths (fall/spring semesters)	No	USA	n/a (uni students)	pre-post (energy meter by uni admin, end-of-semester surveys)	No	Yes, 4 yrs before (mthly historic data)	Yes	n/a (random sampling same as Paper 231?)	Meter: Tr1= 4 (residential halls/greek houses) Tr2=4 Tr3=4 Tr4=4, Survey: n/a (Tr+C=431)	Meter: 4 (residential halls/greek houses but Fall: 3), Survey: Fall=0 Spring=n/a (Tr+C=559)	No	-	Meter: mthly during, Surveys: every 3 mths (end of each semester)	No	Meter: energy consumption, Survey: participation in energy cons behav	No (Meter), Yes (Survey)	No	-	-	3	3	2	8	-1	4	Moderate	No effect	Presumed			No effect
237	An evaluation of four key methods for monitoring household waste prevention campaigns in the UK	Read	2009	Y - Journal	Standalone	English	Waste	Ql + Qn	continued treatment: t = 2 yrs (annually, 7 mths per)	No	UK	n/a (households)	pre-post (Weight-based monitoring, Campaign participation (output data from assoc records, door-stepping visits), surveys, focus grps)	Yes	Weight: Yes, 1 yr before (historic wkly data), Records: Yes, 1 yr before (obtained data), Survey: Yes, 1 yr before	Yes	n/a (areas selected after socio-economic and demographic profiling/similarity of waste management and proximity to supermarkets/sch etc)	Weight: 1 (area, 1682 households), Records: 5 (areas, ~1700 households per), Survey: 5 (areas, ~250 respondents per, Tr+C=~3000)	Weight 2 (areas, 1745 and 1749 households), Records: 7 (areas, ~1700 households per), Survey: 7 (areas, ~ 250 respondents per; Tr+C=~3000)	No	-	Weight: wkly during, Records: wkly during (annual average), Survey: annually	-	Direct waste tonnage (weight-based monitoring from kerbside of households), Campaign participation/outputs (from records, ie waste reduction packs etc issued/home compost bin sales/MPS registration), Reported recycling behav (survey)	Weight: No, Records: No,\ Survey: Yes	No	-	-	3	3	3	9	-1	6	High	>	Known			X (range of activities, e.g. Waste reduction pack, door-stopping)
238	The link between recycling and litter: a field study	Reams	1996	Y - Journal	Standalone	English	Waste	Qn	continued treatment: t=6 mths	No	USA	n/a (households)	pre-post	Yes (pilot)	Yes, 6 mths before	Yes	n/a (voluntary participation, sub-urban residential sites selected for similarity in socioeconomic characteristics and traffic volume)	3 (neighborhoods, Tr+C=100,000 households)	3 (neighborhoods, Tr+C=100,000 households)	No	-	mthly during	-	Accumulated litter count and type (32 different types)	No	No	-	-	2	2	2	6	-2	4	Low	>	Suspected			X
249	Prompting Behavior Change in the Community	Schnelle	1980	Y - Journal	Standalone	English	Waste	Qn	6/12/18 days (depend on area, whichever started first	No	USA	n/a	multiple-baseline design (alt bw 3 areas every wk), pre-post (obs)	No	Yes, 10/16/22 days before (daily)	Yes	n/a (census? residents of area in Tennessee (pop=30000), selected target areas based on high levels of litter and comb of resid/commercial/public structures)	3 (same target areas, alternate Tr/C)	3 (target areas, alternate Tr/C)	No	-	daily during	Yes, 1 mth after	Litter count (obs)	No	No	-	Same	2	3	2	7	-2	5	Moderate	>	Presumed	x
250	Use of Newsletters to Promote Environmental Political Action: An Experimental Analysis	Schroeder	2004	Y - Journal	Standalone	English	Mix (A&C, Ws, etc)	Qn	6 wks	No	USA	n/a	pre-post (tel interviews)	No	Yes, immediate (past pro-env practices)	Yes	random sampling	<61 (Tr+C=98% completed study)	<43 (Tr+C=98% completed study)	Yes (sig diff)	-	4 wks after	No	% of proenv political contacts made in last 10 wks (pro-env practice)	Yes	No	-	-	2	3	3	8	0	7	High	>	Known			OR 5.65
251	Changing behavior with normative feedback interventions: A field experiment on curbside recycling	Schultz	1999	Y - Journal	Standalone	English	Waste	Qn	4 wks	No	USA	n/a	pre-post (obs)	Yes	Yes, 8 wks before (wkly)	Yes	random sampling	Tr1: 118, Tr2: 119, Tr3:125, Tr4: 122	121	No	-	wkly during, 4 wks after (wkly during)	No	Curbide recycling behav (obs)	No	No	-	-	3	3	3	9	0	6	High	>	Known	x
252	Personalized Normative Feedback and the Moderating Role of Personal Norms A Field Experiment to Reduce Residential Water Consumption	Schultz	2014	Y - Journal	Standalone	English	Water	Qn	1 wk	No	USA	av. 50 yrs	2 (medium: web vs mail) x 3 (msg) factorial design with randomized contraol, pre-post (data, meter, pre-survey)	No	Yes, 1 yr before (mthly historic data from local facility), immediate (meter)	Yes	random sampling (initial survey to identify respondents who met exp criteria ie 12mths historic water usage)	Tr1: 46, Tr2: 38, Tr3: 44, Tr4: 44, Tr5: 42, Tr6: 43	44	No	-	immediate (meter)	No	Residential water consumption (meter), Cons behav (initial survey but results not reported)	Meter: No, Survey: Yes	No	-	-	2	2	3	7	0	6	High	>	Known	x (comparative social norm feedback also)
254	Influence of a community-based waste management system on people's behavior and waste reduction	Sekito	2013	Y - Journal	Standalone	English	Waste	Qn	continued treatment (t=n/a, scheme ongoing since 2006, unspecified when surveys were done)	No	Indonesia	av. 35.3 yrs	post-test (survey, obtained waste vol data)	No	No	Yes	random sampling	30	C1: 26, C2: 27, C3: 37	No	-	immediate	-	Solid waste management/recycling behav (survey, ie current method of throwing out waste), Est waste material flow/volume to a TPS (obtained data)	Survey: Yes, Data: No	No	-	-	2	3	2	7	-2	3	Low	>	Suspected					x (CBWM)
255	Social mobilization of climate change: University students conserving energy through multiple pathways for peer engagement	Senbel	2014	Y - Journal	Standalone	English	Energy	Ql + Qn	19 days	No	Canada	n/a (uni students)	pre-post-control quasiexperimental design, mixed methods (meter data obtained by uni, post-test surveys, focus grps)	Yes (pilot)	Yes, 1/2 mths before (daily historic data by uni)	Yes	n/a (among identified eligible students in uni residence groups of 20 campuses)	201	C1: 201, C2: 200	No	-	daily during, immediate-22 days after (daily during)	Yes, 44-86/96-134 days after	Energy consumption (meter)	No	No	-	Same	3	3	2	8	-1	6	High	>	Known	t(18) = 17.88, p < .001 (w/ competitive element)
268	Please turn off the lights: The effectiveness of visual prompts	Sussman	2012	Y - Journal	Standalone	English	Energy	Qn	Interv1: 10 days, Interv2: 6 days	No	Canada	n/a	ABAB-B design, pre-post (obs)	No	Interv1/2: Yes, 5 days before (daily)	Yes	n/a	Tr1: 7 (washrooms w/2-4 stalls, in uni campus with 18000 student pop), Tr2: 8	2 (washrooms)	No	-	daily during	Yes, 11 wks after (daily for 8 days)	Lights-off behav (obs)	No	No	-	Same	3	3	3	9	-1	4	Moderate	>	Presumed				x2(2)=82.31, p < .001
269	Be the Change You Want to See: Modeling Food Composting in Public Places	Sussman	2013	Y - Journal	Standalone	English	Waste	Ql + Qn	2 days	No	Canada	n/a (diners)	quasiexperimental 2x2 design, post-test (obs, interviews)	Yes	No	Yes	Obs: n/a ('more or less random' depending on when tables became available, from 2 shopping centers and 1 restaurant), Interviews: convenience sampling	Obs: 171, Interviews: n/a (Tr+C=106)	Obs: 376, Interviews: n/a (Tr+C=106)	No	-	daily during	No	Use of public compost bins/compost behav (obs, approp/inapprop)	No	No	-	-	2	3	2	7	-1	5	Moderate	No effect	Presumed				No effect
269		Sussman	2013	Y - Journal	Standalone	English	Waste	Ql + Qn	2 days	No	Canada	n/a (diners)	quasiexperimental 2x2 design, post-test (obs, interviews)	Yes	No	Yes	Obs: n/a ('more or less random' depending on when tables became available, from 2 shopping centers and 1 restaurant), Interviews: convenience sampling	Obs: 171, Interviews: n/a (Tr+C=106)	Obs: 376, Interviews: n/a (Tr+C=106)	No	-	daily during	No	Use of public compost bins/compost behav (obs, approp/inapprop)	No	No	-	-	2	3	2	7	-1	5	Moderate	>	Presumed						χ2(1) = 14.37, p < .001, λ = .19 (model)
270	Persuasive communication aimed at public transportation-oriented residential choice and the promotion of public transport	Taniguchi	2014	Y - Journal	Standalone	English	Transport	Qn	< 1 day	No	Japan	n/a (uni freshman)	post-test (survey)	Yes	No	Yes	random sampling	Post: Tr1=18 Tr2=34, Tr3=20, FollowUp: Tr1=22 Tr2=22 Tr3=9	Post: 37, FollowUp: 16	No	-	5 mths after	Yes, 11-12 mths after	Public-transport-oriented residential choice/ Travel behav (surveys, ie freq of public transport use etc)	Yes	No	-	Same	3	2	3	8	-1	4	Moderate	>	Presumed			t=-2.598**
271	Promotion of a public transport by mobility management and verification of its quantitative effect: a case study for community bus in Obihiro City	Taniguchi	2005	Y - Journal	Standalone	English	Transport	Qn	2 mths (newspaper leaflets, mthly newsletters)	No	Japan	n/a	pre-post (surveys)	No	Yes, immediate	Yes	all households in area	Pre: 1247, Post: 410	Pre: 279, Post: 85	No	-	immediate	No	Bus use	Yes	No	-	-	2	3	2	7	-2	6	Moderate	>	Presumed			X
273	Monitoring and Evaluating an Education/participation Campaign to Reduce Littering and Stormwater Litter Loads in a Small Commercial Shopping District in Melbourne	Taylor	2005	N - Report	Standalone	English	Waste	Ql + Qn	8 mths (multiple activities, some to 12 mths)	No	Australia	n/a (traders, public)	three stage assessment design pre-post (obs, surveys, direct stormwater monitoring with litter baskets with specialists)	Yes	Yes, 3/5 mths before (Obs, Survey, Monitoring)	Yes	n/a	Obs: 1 (site), Survey: traders=81, comm members= 342	Obs: 1 (site), Survey: traders= 15, comm members=105	No	-	immediate-3 mths (depends on activity, Obs, Survey, Monitoring)	Yes, 3-6 mths after (Obs, Survey, Monitoring)	Littering behav (Obs ie litter counts), Litter prevention/storm management behav (Survey)	Obs: No, Survey: Yes	Yes	Stormwater quaity, Waterway health (direct Monitoring)	Same	2	3	2	7	-2	3	Low	>	Suspected			X
274	Application of Transtheoretical Model to Promote Green Consumption Behavior of Elementary School Students: Educational Intervention Program	Teng	2011	N - Thesis	Standalone	Chinese	Mix (A&C, Ws, etc)	Qn	5 wks	Yes	China	n/a (primary 4 students)	pre-post (surveys)	No	Yes, immediate	Yes	n/a (all primary 4 students of sch)	63	63	No	-	immediate	Yes, 2 mths after	Green consumption behav (assess extent)	Yes	No	-	Same	3	3	3	9	-1	6	High	>	Known			x
275	Promoting public transport as a subscription service: Effects of a free month travel card	Thøgersen	2009	Y - Journal	Standalone	English	Transport	Qn	1 mth	No	Denmark	18-71 (av. 43 yrs)	pre-post (tel interviews)	No	Yes, immediate	Yes	random sampling	Post: 311-345 (range, depends on measure), FollowUp: 266-293	Post: 178-191, FollowUp: 141-156 (range)	No	-	immediate	Yes, 6 mths after	Travel behav (ie car habits)	Yes	No	-	Same	3	3	3	9	0	5	High	>	Known					standardised regression weight=0.11, p=0.02 (free month travel card)
276	For better or for worse? Empirical evidence of moral licensing in a behavioral energy conservation campaign	Tiefenbeck	2013	Y - Journal	Standalone	English	Energy	Qn	7 wks	No	USA	n/a	quasi-experimental design, pre-post (meter)	Yes	Yes, 2 wks before (daily/wkly during)	Yes	random sampling (with opt-out recruitment model)	n/a (Tr+C=154 (apartments))	n/a (Tr+C=154 (apartments))	No	-	daily/wkly during, 2 wks after (daily/wkly during)	No	Water consumption, Electricity consumption	No	No	-	-	3	3	2	8	-1	6	High	Mixed	Known	Mixed
280	Gathering Time-Series Data for Evaluating Behavior-Change Campaigns in Developing Countries: Reactivity of Diaries and Interviews	Tobias	2010	Y - Journal	Standalone	English	Waste	Qn	2 mths	No	Cuba	n/a (households)	pre-post (three-panel survey), post-test (diary)	Yes	Survey: Yes, immediate, Diary: No	Yes	random sampling	Survey: 176, Diary: 64	Survey: 88, Diary: 32	No	-	Survey: Tr=mthly during, C=immediate; Diary: daily during (only for first mth)	No	Recycling behav (Survey, Diary, ie recycling/% waste separated etc)	Survey: Yes, Diary: Yes	No	-	-	3	3	2	8	-2	6	Moderate	>	Presumed				f=12.819
281		Tobias		-	-	-	Water	Qn	2 mths	No	Bolivia	n/a (households)	pre-post (three-panel surveys, monitoring survey by face-to-face interviews)	No	Yes, immediate	Yes	random sampling	Panel: 65, Monitoring: 127	Panel: 188, Monitoring: 15	No	-	mthly during	No	Use of SODIS (Panel surveys, Monitoring surveys, ie solar water disinfection/clean water management)	Panel: Yes, Monitoring: Yes	No	-	-	2	3	2	7	-2	6	Moderate	>	Presumed			x
282		Tobias		-	-	-	Water	Qn	11 mths	No	Bolivia	n/a (households)	pre-post (three-panel survey, monitoring survey by face-to-face interviews)	No	Yes, immediate	Yes	random sampling	Panel: 45, Monitoring: 19	Panel: 83, Monitoring: 6	No	-	Panel: every ~4 mths during, Monitoring: daily/wkly during	No	SODIS-treated/untreated water consumption (Panel surveys, Monitoring surveys - behavior assessed outside wkly interviews ie quantity)	Panel: Yes, Monitoring: Yes	No	-	-	2	3	2	7	-2	6	Moderate	No effect	Presumed				x
295	The Effects of an Environmental Education Program on Students, Parents, and Community	Volk	2003	Y - Journal	Standalone	English	Waste	Ql + Qn	6 days	Yes	USA	n/a (5th/6th grade students)	post-test (interviews)	No	No	Yes	all enrolled 5th/6th grade students in sch	38	28	No (sig diff only looked after collection)	-	immediate	Yes, 1 yr after	Participation in env action (ie recycling)	Yes	No	-	Same	3	2	3	8	0	6	High	>	Known			x
297	The evaluation of litter behavior modification in a river environment	Wagstaff	1988	Y - Journal	Standalone	English	Waste	Qn	< 1 day	No	USA	av. 34-35 yrs	quasi-experimental design, post-test (obs)	No	No	Yes	all participants of trips	87 (8 trips)	76 (8 trips)	Yes (stat test for bias/sig diff)	-	2-6 days after (depends on length of trip)	No	Litter collection behav	No	No	-	-	2	3	2	7	-2	6	Moderate	>	Presumed			x			x
300	Commitment, behavior, and attitude change: An analysis of voluntary recycling	Werner	1995	Y - Journal	Standalone	English	Waste	Qn	5 mths	No	USA	av. 46-47 yrs (children: av. 9 yrs)	post-test (Obs, Survey)	No	No	Yes	random sampling	309	-	No	-	Obs: mthly during, Survey: immediate	No	Participation in curbside recycling (Obs), Recycling behav (Survey)	Obs: No, Survey: Yes	No	-	-	3	3	3	9	0	6	High	>	Known				f(3.308)=3.14
325	Billing feedback as a means of encouraging conservation of electricity in households: a field experiment in Helsinki	Arvola	1994	Y - Journal	Standalone	English	Energy	Ql + Qn	2.5 yrs	No	Finland	n/a (households)	post-test (meters, surveys (incl prelim survey but did not obtain data), interviews)	No	Yes, 1 yr before (obtained data)	Yes	random sampling	Meter: Tr1=172 Tr2=180, Tr3=173, Surveys: 550	Meter: 171, Survey: n/a (65% of 171)	Yes (sig diff)	-	mthly during (meter), immediate (survey)	No	Residential electricity consumption (meter, surveys)	Meter: No, Survey: Yes	No	-	-	2	3	3	8	0	5	High	>	Known	1.9%, (F(df=1)=6.0, p=0.015)
326	The effect of feedback and focused advice on household energy consumption	Haakana	1997	N - Conf Paper	Standalone	English	Energy	Ql + Qn	17 mths	No	Finland	n/a (households)	pre-post (monitoring by mailed inquiries, interviews on management behav/habits)	No	Yes, 1 mth before (interview, inquiry)	Yes	random sampling	Tr1: 23, Tr2: 27, Tr3: 29	26	No	-	Inquiry: mthly during, 4 mths after (mthly during); Interview: immediate	No	Energy consumption (inquiries (read by participants on meter), heat/electricity/water), Energy management/habits (interviews)	Inquiry: Yes, Interview: Yes	No	-	-	1	3	2	6	-2	4	Low	>	Suspected	x
327	Do savings from energy education persist?	Harrigan	1994	N - Conf Paper	Standalone	English	Energy	Qn	< 3 days (3 indiv sessions)	No	USA	n/a (households)	pre-post (data obtained)	Yes	Yes, 1 yr before (14 mth period)	No	n/a	Tr1: 30, Tr2: 7	-	No	-	1 yr after (14 mth period)	Yes, 3 yrs after (14 mth period)	Energy consumption (data obtained), Energy savings	No	No	-	Same	3	3	2	7	-2	4	Low	>	Suspected					12.6% SD 17.6 (Weatherisation)
327		Harrigan	1994	N - Conf Paper	Standalone	English	Energy	Qn	< 3 days (3 indiv sessions)	No	USA	n/a (households)	pre-post (data obtained)	Yes	Yes, 1 yr before (14 mth period)	No	n/a	Tr1: 30, Tr2: 7	-	No	-	1 yr after (14 mth period)	Yes, 3 yrs after (14 mth period)	Energy consumption (data obtained), Energy savings	No	No	-	Same	3	3	2	7	-2	4	Low	>	Suspected			20.1% SD 16.1 (Weatherisation + education)
328	The impact of real-time feedback on residential electricity consumption: the Hydro One pilot	Mountain	2006	N - Report	Standalone	English	Energy	Qn	12 mths	No	Canada	n/a (households)	pre-post (meter)	Yes (pilot)	Yes, 12-18 mths before (mthly during)	Yes	stratified random sampling	500	52	No	-	mthly during	No	Residential electricity consumption	No	No	-	-	1	3	2	6	-2	4	Low	>	Suspected	6.50%
330	Behavioural approaches to residential energy conservation	Seligman	1978	Y - Journal	Standalone	English	Energy	Qn	3 wks	No	USA	n/a (households)	pre-post (meter)	Yes	Yes, 1 mth before (wkly during, 5 weekdays per)	Yes	random sampling	15	14	No	-	wkly during (5 weekdays per)	No	Electricity consumption	No	No	-	-	3	3	2	7	-2	5	Moderate	>	Presumed	10.5% (F(1,21)=4.18, p<0.04)
331		Seligman		-	-	-	Energy	Qn	1 mth	No	USA	n/a (households)	pre-post (meter)	Yes	Yes, 1 mth before (wkly during, 3 days per)	Yes	random sampling	Tr1: 20, Tr2: 20, Tr3: 20, Tr4: 20	20	No	-	wkly during (3 days per)	No	Electricity consumption	No	No	-	-	3	3	2	7	-2	5	Moderate	No effect	Presumed		No effect
331		Seligman		-	-	-	Energy	Qn	1 mth	No	USA	n/a (households)	pre-post (meter)	Yes	Yes, 1 mth before (wkly during, 3 days per)	Yes	random sampling	Tr1: 20, Tr2: 20, Tr3: 20, Tr4: 20	20	No	-	wkly during (3 days per)	No	Electricity consumption	No	No	-	-	3	3	2	7	-2	5	Moderate	>	Presumed	w/ difficult goal 13% (F (1,94)= 9.22, P < 0.005)
332		Seligman		-	-	-	Energy	Qn	1 mth	No	USA	n/a (households)	pre-post (meter)	Yes	Yes, 1 mth before (daily during, every degree-hr)	Yes	random sampling	Tr1: 10, Tr2: 10, Tr3: 10	10	No	-	daily during (every degree-hr)	No	Electricity consumption	No	No	-	-	3	3	2	7	-2	5	Moderate	>	Presumed				15.7% (F (1,35) = 4.64, P<0.04)
335	Effectiveness of displaying energy consumption data in residential houses. Analysis on how the residents respond.	Ueno	2005	N - Conf Paper	-	-	Energy	Qn	28 wk days (5-6 wks)	No	Japan	n/a (households)	pre-post (meter)	No	Yes, 28 wk days before (daily during)	Yes	n/a (used ECOIS Stage I Tr grp as C)	10 (households, incl 2 adults 1-3 children per)	9 (households, incl 2 adults 1-3 children per)	No	-	daily during	No	Energy consumption	No	No			2	3	1	6	-2	5	Moderate	>	Presumed	12%
333	The EcoTeam program in the Netherlands. Study 4: longitudinal study on the effects of the EcoTeam Program on environmental behavior and its psychological backgrounds.	Staats	1995	N - Report	Standalone	English	Mix (En, Tr, Wa, Ws)	Qn	8 mths	No	Netherlands	24-70+ (majority 40-49)	longitudinal study design, pre-post (logbook, surveys)	No	Yes, immediate (Survey)	Yes	Tr: all program participants. C: Dutch population (data obtained from nat surveys)	Pre/Post: 205, FollowUp: 167	1500	No	-	Logbook: 2 wks during, Survey: immediate	Yes, 6-9 mths after (survey)	Volume of waste/energy consumption(logbook, disposed solid waste/nat gas/water/electricity), Env behav (survey)	Log: Yes, Survey: Yes	No	-	Same	1	3	2	6	-2	5	Moderate	>	Presumed	x		x
336	Measured energy savings from a more informative energy bill.	Wilhite	1995	Y - Journal	Standalone	English	Energy	Ql + Qn	3 yrs	No	Norway	n/a (households)	pre-post (meter), post-test (survey (prelim survey only for Tr/C assignment), interviews)	No	No (Year 1 labelled 'baseline' but just used the same interv bw Tr grps)	Yes	two-stage sampling procedure (random sampling of housing zones - select 2 clusters and excl non-residential meters per), matched random distribution technique (Tr/C assignment)	Tr1: 191, Tr2: 209, Tr3: 211	675	No	-	Meter: bimthly during, Survey: immediate	No	Energy consumption (meters self-read by participants), Energy cons actions (survey)	Meter: Yes, Survey: yes	No	-	-	3	3	4	10	0	6	High	>	Known	0.1
339	The effects of non-contingent free bus tickets and personal commitment on urban bus ridership	Bachman	1982	Y - Journal	Standalone	English	Transport	Qn	4 wks	No	USA	18-65 (majority 30-44)	pre-post (ridership card), post-test (tel surveys for follow up)	No	Yes, immediate (cards, baseline start with 0 ridership)	Yes	random sampling	During: Tr1=17 Tr2=21 Tr3=17, Post: Tr1=14 Tr2=19 Tr3=17, FollowUp: Tr1=16 Tr2=20 Tr3=16	During: 20, Post: 19, FollowUp: 18	No	-	during, 3 wks after (cards)	Yes, 12 wks after (survey)	Urban bus ridership (Punch cards, Surveys, ie freq of rides/no. of riders)	Cards: No, Survey: Yes	No	-	Same	3	2	3	8	-2	4	Low	>	Suspected		x
339		Bachman	1982	Y - Journal	Standalone	English	Transport	Qn	4 wks	No	USA	18-65 (majority 30-44)	pre-post (ridership card), post-test (tel surveys for follow up)	No	Yes, immediate (cards, baseline start with 0 ridership)	Yes	random sampling	During: Tr1=17 Tr2=21 Tr3=17, Post: Tr1=14 Tr2=19 Tr3=17, FollowUp: Tr1=16 Tr2=20 Tr3=16	During: 20, Post: 19, FollowUp: 18	No	-	during, 3 wks after (cards)	Yes, 12 wks after (survey)	Urban bus ridership (Punch cards, Surveys, ie freq of rides/no. of riders)	Cards: No, Survey: Yes	No	-	Same	3	2	3	8	-2	4	Low	>	Suspected					x (free bus tickets)
342	Reduction of residential consumption of electricity through simple monthly feedback	Hayes	1981	Y - Journal	Standalone	English	Energy	Qn	4 mths	No	USA	n/a	A-B-A design, pre-post (meter)	No	Yes, 2-3 yrs/1 yr before (mthly during, only for C grp)	Yes (baseline-only control)	random sampling	20	20	No	-	mthly during	Yes, 1-2 mths after	Electricity consumption	No	No	-	Same	3	3	3	9	-1	5	Moderate	>	Presumed	(F(2, 76)=3.19, p < .05)
346	Effects of goal setting and commitment on increasing metal recycling	McCaul	1982	Y - Journal	Standalone	English	Waste	Qn	2 wks	No	USA	n/a (college students)	post-test (obs)	No	No	Yes	random sampling	Tr1: 27, Tr2: 28	C1: 28, C2: 37	No	-	daily during	No	No. of aluminum cans collected for recycling	Yes	No	-	-	3	3	3	9	-2	4	Low	>	Suspected		F(l, 112) = 4.38, p = .04
346		McCaul	1982	Y - Journal	Standalone	English	Waste	Qn	2 wks	No	USA	n/a (college students)	post-test (obs)	No	No	Yes	random sampling	Tr1: 27, Tr2: 28	C1: 28, C2: 37	No	-	daily during	No	No. of aluminum cans collected for recycling	Yes	No	-	-	3	3	3	9	-2	4	Low	No effect	Suspected		No effect (public commitment)
349	Littering as a function of prior litter and the presence or absence of prohibitive signs	Reiter	1980	Y - Journal	Standalone	English	Waste	Qn	2 days (1 wk bw)	No	USA	n/a	post-test (obs)	No	No	Yes	random sampling (of areas, target all users of parking lot)	Tr1: 2 (floors), Tr2: 2 (Tr+C=1035 users)	1 (floor, Tr+C=1035 users)	No	-	daily during	No	Littering behav (freq of discarded leaflets)	No	No	-	-	3	3	2	8	-2	4	Low	>	Suspected				x
354	Application and evaluation of strategies to reduce pollution: Behavioral control of littering in a football stadium	Baltes	1976	Y - Journal	Standalone	English	Waste	Qn	< 1 day (football game)	No	USA	n/a	between-subjects design, post-test (obs)	No	No	Yes	random sampling by grp, every third person per row per seat section (Tr=2 east 2 west, C=1 east 1 west section)	Tr1: 200, Tr2: 200, Tr3: 200, Tr4: 200	C1: 200, C2: 200	No	-	immediate (per game)	No	Weight of improperly deposited litter (on ground per row per section), Weight of returned litter	No	No	-	-	2	3	2	7	-1	5	Moderate	>	Presumed				45%. F(4, 70) = 12.2, p < .001
360	Environmental interventions for litter control.	Geller	1977	Y - Journal	Multiple (359/392)	English	Waste	Qn	2 hrs	No	USA	n/a (high school +)	alternating between-day and within-day design, post-test (obs)	Yes	No	Yes	random sampling (Tr on diff days)	Tr1: 721 (354M, 367F), Tr2: 850 (419M, 431F), Tr3: 806 (401M, 405F)	-	No	-	immediate	No	Paper-disposal behav (freq of paperbill disposal/handbacks, behav)	No	No	-	-	3	3	3	9	-1	5	Moderate	>	Presumed				x
361		Geller		-	-	-	Waste	Qn	2 hrs	No	USA	n/a (high school +)	post-test (obs)	No	No	Yes	n/a (random?)	Tr1: 639 (320M, 319F), Tr2: 616 (311M, 305F)	-	No	-	immediate	No	Paper-disposal behav (freq of paperbill disposal/handbacks/shopping cart disposals at diff parts of store)	No	No	-	-	3	3	3	9	-1	5	Moderate	>	Presumed						x2(5)=20.81
369	Field and laboratory studies of littering	Krauss	1976	Y - Journal	Standalone	English	Waste	Qn	> 1 day (not specified)	No	USA	n/a (residents)	post-test (litter count)	Yes	No (but discussions compared with results from Exp1 1 yr before)	Yes	random sampling	Tr1: 196, Tr2: 201, Tr3: 200, Tr4: 227	228	No	-	immediate	No	Littering rate	No	No	-	-	2	3	2	7	-1	7	High	>	Known						x2(1)=4.01
371	Reactance and norm appeal in anti-litter messages	Reich	1979	Y - Journal	Standalone	English	Waste	Qn	< 1 day	No	USA	10+	post-test (obs)	No	No	Yes	all consumers of a public swimming pool stand	Tr1: 30, Tr2: 30	30	No	-	immediate	No	Litter count	No	No	-	-	2	3	2	7	-3	4	Low	No effect	Suspected				No effect
372		Reich		-	-	-	Waste	Qn	< 1 day	No	USA	10+	post-test (obs)	No	No	Yes	all consumers of a concession stand	Tr1: 30, Tr2: 30, Tr3: 30, Tr4: 30	30	No	-	immediate	No	Litter count	No	No	-	-	2	3	2	7	-3	4	Low	No effect	Suspected				No effect
373		Reich		-	-	-	Waste	Qn	< 1 day	No	USA	10+	post-test (obs)	No	No	Yes	all consumers of a concession stand	Tr1: 30, Tr2: 30, Tr3: 30, Tr4: 30	30	No	-	immediate	No	Litter count	No	No	-	-	2	3	2	7	-3	4	Low	No effect	Suspected				No effect
374	A behavioral community program for litter control	Roales-Nieto	1988	Y - Journal	Standalone	English	Waste	Qn	30 days (Interv1: 10 days, Interv2: 10 days, Interv3: 10 days)	No	Spain	n/a	multiple-baseline design across subjects with concurrent nonintervention control grp, pre-post (litter count)	No	Yes, n/a	Yes	n/a (assigned sectors to 3 Tr grps 1 C grp)	n/a (Tr+C=33 sectors (624 streets))	n/a (Tr+C=33 sectors (624 streets))	No	Yes? (interrater reliability)	Interv1/2/3: daily during, immediate	Yes, 3 mths after	Average index of litter (litter count/type)	No	No	-	Same	2	3	3	8	-1	6	High	>	Known				x	Slight decrease but no test of significance (increased trash receptacles)
374		Roales-Nieto	1988	Y - Journal	Standalone	English	Waste	Qn	30 days (Interv1: 10 days, Interv2: 10 days, Interv3: 10 days)	No	Spain	n/a	multiple-baseline design across subjects with concurrent nonintervention control grp, pre-post (litter count)	No	Yes, n/a	Yes	n/a (assigned sectors to 3 Tr grps 1 C grp)	n/a (Tr+C=33 sectors (624 streets))	n/a (Tr+C=33 sectors (624 streets))	No	Yes? (interrater reliability)	Interv1/2/3: daily during, immediate	Yes, 3 mths after	Average index of litter (litter count/type)	No	No	-	Same	2	3	3	8	-1	6	High	>	Known			x (publicity campaign + more bins)
374		Roales-Nieto	1988	Y - Journal	Standalone	English	Waste	Qn	30 days (Interv1: 10 days, Interv2: 10 days, Interv3: 10 days)	No	Spain	n/a	multiple-baseline design across subjects with concurrent nonintervention control grp, pre-post (litter count)	No	Yes, n/a	Yes	n/a (assigned sectors to 3 Tr grps 1 C grp)	n/a (Tr+C=33 sectors (624 streets))	n/a (Tr+C=33 sectors (624 streets))	No	Yes? (interrater reliability)	Interv1/2/3: daily during, immediate	Yes, 3 mths after	Average index of litter (litter count/type)	No	No	-	Same	2	3	3	8	-1	6	High	>	Known						75% (Volunteer program (w/small incentives) + publicity campaign + more bins)
375	Residential water use: Predicting and reducing consumption	Aitken	1994	Y - Journal	Standalone	English	Water	Qn	3 wks	No	Australia	n/a (households)	pre-post (meter)	Yes	Yes, 3 wks before	Yes	random sampling	Tr1/2: n/a (Tr+C=224)	n/a (Tr+C=224)	No	Yes? (sample reliability check)	wkly during, 3 wks after (wkly during)	No	Water consumption	No	No	-	-	2	3	2	7	-2	5	Moderate	>	Presumed	x
376	Barriers to consumer choice of energy efficient products	Anderson	1982	Y - Journal	Standalone	English	Energy	Qn	< 1 day	No	Canada	n/a	two-by-two design, post-test (purchase records, attitude surveys)	Yes	No	Yes	random sampling	Tr1/2/3/4: 3 (stores per)	6 (stores)	No	-	immediate	No	Large/small refrigerator purchases (efficiency rating of purchased models, proportion of manual defrost models purchased)	No	No	-	-	3	3	2	8	-1	5	Moderate	Mixed	Presumed				Mixed
378	Commitment approach to motivating community recycling: New Zealand curbside trial	Bryce	1997	Y - Journal	Standalone	English	Waste	Qn	12 wks	No	New Zealand	n/a (households)	2x2 between-subjects factorial design, post-test (obs)	Yes	No	Yes	random sampling	Tr1: 200, Tr2: 198	C1: 201, C2: 203	No	-	wkly during	No	Participation in kerbside recycling, Weight of recyclables	No	No	-	-	3	3	3	9	0	6	High	>	Known		F(l, 394) = 4.03
383	Development and analysis of a community­based resource recovery program	Jacobs	1984	-	-	-	Waste	Qn	5 wks	No	USA	n/a (households)	pre-post (obs)	No	Yes, 7 wks before (wkly during)	Yes	random sampling	20	14	No	Yes? (obs reliability assessment)	wkly during, 15 wks after (wkly during)	No	Participation rate in kerbside recycling	No	No	-	-	2	3	1	6	-2	6	Moderate	>	Presumed				x
386	Motivating recycling behavior: A quasiexperimental investigation of message and source strategies	Lord	1994	Y - Journal	Standalone	English	Waste	Qn	1 wk	No	USA	19-65 (av. 34.9 yrs)	quasiexperimental, full-factorial 3x2 between subjects design, pre-post (obs)	No	Yes, 1 day before	Yes	quota sampling	Tr1/2/3/4/5/6: 20 per	20	No	-	immediate	No	Recycling behav	No	No	-	-	3	3	2	8	-1	5	Moderate	>	Presumed				x
391	Signs that encourage internalized recycling: Clinical validation, weak messages, and creative elaboration	Werner	2009	Y - Journal	Standalone	English	Waste	Qn	4 wks	No	USA	n/a (uni students)	2x2x5 factorial design with control, pre-post (obs)	Yes (pilot)	Yes, 2 wks before (daily during)	Yes	random sampling	4 (buildings)	1 (building)	No	-	daily during, 1 wk after (daily for 2 wks)	Yes, 3 wks after (daily for 1 wk)	Recycling rate of nonrecycled/recycled cans	No	No	-	Same	3	3	3	9	0	5	High	>	Known				X
405	Travel behaviour change program for the city of South Perth under the TravelSmart program: technical appendix	Socialdata	2003	N - Report	Multiple (91)	English	Transport	Qn	4 mths	No	Australia	< 20 - 60+ (households)	pre-post (travel surveys)	Yes (pilot)	Yes, 1 yr before (survey), 4 yrs before (records, annually)	Yes	random sampling	Pre: n/a (Tr+C=1118), Post: n/a (Tr+C=706), FollowUp: n/a (Tr+C=798)	Pre: n/a (Tr+C=1118), Post: n/a (Tr+C=706), FollowUp: n/a (Tr+C=798)	Yes (sig net sample)	-	5 mths after	18 mths after	Travel behav (Travel surveys ie freq of trips, mode choice/chg/etc, Records ie bus counts)	Surveys: Yes, Records: No	No	-	Same	2	3	2	7	-1	5	Moderate	>	Presumed			x
410	TravelSmart in Doncaster. Final report on the Individualised Travel Marketing Campaign in Bessacarr, 2006	Socialdata	2007	N - Report	Standalone	English	Transport	Qn	3 mths	No	UK	< 20 - 60+	pre-post (surveys using travel diaries)	Yes	Yes, 13-15 mths before (daily for 1 wk)	Yes	random sampling	Pre: 525, Post: 616	Pre: 452, Post: 1255	Yes (sig net sample)	-	3-6 mths after (daily for 1 wk)	Yes, 14 mths after (Final)	Travel behav (mode choice ie walking/cycling/public transport, freq of trips by main mode, car use and time/distance travelled, etc)	Yes	No	-	Same	2	3	2	7	-1	6	High	>	Known			x
411	TravelSmart in East Inverness. Final Report on the individualised travel marketing campaign in Cradlehall, Smithton, Culloden and Balloch, 2007	Socialdata	2008	N - Report	Standalone	English	Transport	Qn	3 mths	No	UK	< 20 - 60+	pre-post (surveys using travel diaries)	Yes	Yes, 16-17 mths before (Daily for 1 wk)	Yes	random sampling	Pre: 1100, Post: 684	Pre: 607, Post: 445	Yes (sig net sample)	-	6 mths after (daily for 1 wk)	Yes, 8 mths after (Final)	Travel behav (mode choice ie walking/cycling/public transport, freq of trips by main mode, car use and time/distance travelled, etc)	Yes	No	-	Same	3	3	3	9	0	6	High	>	Known			x
412	TravelSmart Frome pilot project	Sustrans	2002	N - Report	Standalone	English	Transport	Qn	3 mths	No	UK	< 20 - 60+	pre-post (surveys)	Yes	Yes, 1 mth before	Yes	random sampling	Pre: n/a (Tr+C=73% of 1001), Post: n/a (Tr+C= 80% of ~730)	Pre: n/a (Tr+C=73% of 1001), Post: n/a (Tr+C= 80% of ~730)	Yes (sig net sample)	-	1-2 mths after	No	Travel behav (mode choice ie walking/cycling/public transport, freq of trips by main mode, car use and time/distance travelled, etc)	Yes	No	-	-	2	3	3	8	-1	6	High	>	Known			x
413	TravelSmart Gloucester (Quedgeley) 2003-04: a report on the individualised marketing project funded through the Department for Transport’s personalised travel planning demonstration programme	Sustrans	2004	N - Report	Standalone	English	Transport	Qn	3 mths	No	UK	< 20 - 60+	pre-post (surveys)	Yes	Yes, 1 mth before	Yes	random sampling	Pre: n/a (Tr+C=66% of 1001), Post: n/a (Tr+C= 76% of ~660)	Pre: n/a (Tr+C=66% of 1001), Post: n/a (Tr+C= 76% of ~660)	Yes (sig net sample)	-	1-2 mths after	No	Travel behav (mode choice ie walking/cycling/public transport, freq of trips by main mode, car use and time/distance travelled, etc)	Yes	No	-	-	2	3	2	7	-1	6	High	>	Known			x
414	TravelSmart Sheffield (Hillsborough/Middlewood) 2003-04: a report on the individualised marketing project funded through the Department for Transport’s personalised travel planning demonstration programme	Sustrans	2004	N - Report	Standalone	English	Transport	Qn	2 mths	No	UK	< 20 - 60+	pre-post (surveys using travel diaries)	Yes	Yes, 1-2 mths before (daily for 1 wk)	Yes	random sampling	Pre: 415, Post: 435, FollowUp: 529	Pre: 432, Post: 456, FollowUp: 457	Yes (sig net sample)	-	3-5mths after (daily for 1 wk)	Yes, 8-10 mths after (daily for 1 wk), 13 mths after (Final)	Travel behav (mode choice ie walking/cycling/public transport, freq of trips by main mode, car use and time/distance travelled, etc)	Yes	No	-	Same	2	3	2	7	-1	6	High	>	Known			x
415	Bishopston TravelSmart: a report on the individualized marketing project funded through the Department for Transport’s personalised travel planning demonstration programme	Sustrans	2004	N - Report	Standalone	English	Transport	Qn	3 mths	No	UK	< 20 - 60+	pre-post (surveys using travel diaries)	Yes	Yes, 1 mth before (daily for 1 wk)	Yes	random sampling	Pre: 456, Post: 450, FollowUp: 478	Pre: 48, Post: 415, FollowUp: 515	Yes (sig net sample)	-	3-5 mths after (daily for 1 wk), 6 mths after (Interim)	Yes, 8-10 mths after (daily for 1 wk), 13 mths after (Final)	Travel behav (mode choice ie walking/cycling/public transport, freq of trips by main mode, car use and time/distance travelled, etc)	Yes	No	-	Same	2	3	3	8	-1	6	High	>	Known			x
417	The effects of monetary rebates, feedback and information on electricity conservation	Winett	1978	Y - Journal	Standalone	English	Energy	Qn	13 wks	No	USA	21-76 (av. 42 yrs)	pre-post (bill records, meter, backgrd surveys)	No	Yes, >1 yr before (mthly during, bill records), 2 wks before (wkly during, meter)	Yes	random sampling	26	29	No	-	wkly during (meter)	No	Electricity consumption (bill records, meter),	Records: No, Meter: No	No	-	-	2	3	2	7	-1	5	Moderate	No effect	Presumed	No effect
160 (61)	Effects of cost-related feedback on consumer knowledge and consumption behavior: A field experimental approach	Hutton	1986	Y - Journal	Multiple (61)	English	Energy	Qn	1 yr	No	Canada	n/a	randomized one-way design with control grps, pre-post format	No	Yes, 1 yr before	Yes	stratified random sampling	Quebec - Tr1: 92, Tr2: 95	Quebec: 84;	No	-	mthly during, 1 yr after	No	Energy consumption (utility meter/billing records, annual)	No	No	-	-	3	3	3	9	-2	5	Moderate	>	Presumed	x (with education)
160 (61)		Hutton	1986	Y - Journal	Multiple (61)	English	Energy	Qn	1 yr	No	Canada	n/a	randomized one-way design with control grps, pre-post format	No	Yes, 1 yr before	Yes	stratified random sampling	Quebec - Tr1: 92, Tr2: 95	Quebec: 84;	No	-	mthly during, 1 yr after	No	Energy consumption (utility meter/billing records, annual)	No	No	-	-	3	3	3	9	-2	5	Moderate	No effect	Presumed			No effect
160 (61)	Effects of cost-related feedback on consumer knowledge and consumption behavior: A field experimental approach	Hutton	1986	Y - Journal	Multiple (61)	English	Energy	Qn	1 yr	No	Canada	n/a	randomized one-way design with control grps, pre-post format	No	Yes, 1 yr before	Yes	stratified random sampling	BC - Tr1: 93, Tr2: 92;	BC: 92;	No	-	mthly during, 1 yr after	No	Energy consumption (utility meter/billing records, annual)	No	No	-	-	3	3	3	9	-2	5	Moderate	>	Presumed	x (with education)
160 (61)		Hutton	1986	Y - Journal	Multiple (61)	English	Energy	Qn	1 yr	No	Canada	n/a	randomized one-way design with control grps, pre-post format	No	Yes, 1 yr before	Yes	stratified random sampling	BC - Tr1: 93, Tr2: 92;	BC: 92;	No	-	mthly during, 1 yr after	No	Energy consumption (utility meter/billing records, annual)	No	No	-	-	3	3	3	9	-2	5	Moderate	No effect	Presumed			No effect
160 (61)	Effects of cost-related feedback on consumer knowledge and consumption behavior: A field experimental approach	Hutton	1986	Y - Journal	Multiple (61)	English	Energy	Qn	1 yr	No	USA	n/a	randomized one-way design with control grps, pre-post format	No	Yes, 1 yr before	Yes	stratified random sampling	CA - Tr1: 95, Tr2: 76	CA: 65	No	-	mthly during, 1 yr after	No	Energy consumption (utility meter/billing records, annual)	No	No	-	-	3	3	3	9	-2	5	Moderate	No effect	Presumed	No effect
160 (61)		Hutton	1986	Y - Journal	Multiple (61)	English	Energy	Qn	1 yr	No	USA	n/a	randomized one-way design with control grps, pre-post format	No	Yes, 1 yr before	Yes	stratified random sampling	CA - Tr1: 95, Tr2: 76	CA: 65	No	-	mthly during, 1 yr after	No	Energy consumption (utility meter/billing records, annual)	No	No	-	-	3	3	3	9	-2	5	Moderate	No effect	Presumed			No effect
408 (409)	TravelSmart in Lancashire. Final report on the individualised travel marketing campaigns in Preston, South Ribble and Lancaster (2006-07).	Socialdata	2008	N - Report	Multiple (406/407/409)	English	Transport	Qn	Stage1: 6 mths (3 mths per study area, 1 mth bw), Stage2/3: 7 mths (3-4 mths per study area, 1 mth bw)	No	UK	< 20 - 60+	pre-post (surveys using travel diaries)	Yes	Yes, 1-2 mths before (daily for 1 wk, Pre)	Yes	random sampling	Pre: S1-SR=706 S2-T=795, Interim: S1-SR=634 S2-T=561, Final: S1-PW=580 S1-PE=601 S2-L=634 S2-M=600	Pre: S1-PW=630 S1-PE=660 S2-L=775 S2-M=692; Interim: S1-PW+PE=409 S2-L+M=280 , Final: S1-SR=562 S2-T=629	Yes (sig net sample)	-	1-4 mths after Stage1 (Interim, daily for 1 wk), 4 -6 mths after Stage3 (Final, daily for 1 wk)	No	Travel behav (mode choice ie walking/cycling/public transport, freq of trips by main mode, car use and time/distance travelled, etc)	Yes	No	-	-	2	3	3	8	-1	6	High	>	Known			x
